# Supplementary material for: AlphaPulldown2—a general pipeline for high-throughput structural modeling
Source: Bioinformatics. 2025 Mar 14;41(3):btaf115. doi: 10.1093/bioinformatics/btaf115 (PMC11937959; doi:10.1093/bioinformatics/btaf115)
Supplement: btaf115_Supplementary_Data [file btaf115_supplementary_data.zip]

Archive with 6 entries (6 files):
- Fig.S3a.high_resolution.png
- Fig.S1.high_resolution.png
- Log.txt
- Fig.S3b.high_resolution.png
- AlphaPulldown2_SupplementaryInformation_revision_v3.pdf
- Fig.S2.high_resolution.png
