# Supplementary material for: AlphaPulldown2—a general pipeline for high-throughput structural modeling
Source: Bioinformatics. 2025 Mar 14;41(3):btaf115. doi: 10.1093/bioinformatics/btaf115 (PMC11937959; doi:10.1093/bioinformatics/btaf115)
Supplement: btaf115_Supplementary_Data [file btaf115_supplementary_data.zip › Log.txt]

Copying the file from \\chenasprod\Software_Support\Smart_Suite\Smart_Track\Watch_Folder\Smart_Proof_Marked_PDF\OP-CBIO250116_AuthorCorr_SupplementFolder_AlphaPulldown2_SupplementaryInformation_revision_v3.pdf---> to --->\\chenasprod\kglinw2\Journals\OUP\CBIO\Vol00000\250116\FreshMss\suppl_data\\AlphaPulldown2_SupplementaryInformation_revision_v3.pdf--> 3/20/2025 7:01 PM
Copying the file from \\chenasprod\Software_Support\Smart_Suite\Smart_Track\Watch_Folder\Smart_Proof_Marked_PDF\OP-CBIO250116_PECorr_SupplementFolder_AlphaPulldown2_SupplementaryInformation_revision_v3.pdf---> to --->\\chenasprod\kglinw2\Journals\OUP\CBIO\Vol00000\250116\FreshMss\suppl_data\\AlphaPulldown2_SupplementaryInformation_revision_v3.pdf--> 3/21/2025 6:06 PM
